# Supplementary material for: ﻿Pseudocryphonectriaelaeocarpicola gen. et sp. nov. (Cryphonectriaceae, Diaporthales) causing stem blight of Elaeocarpus spp. in China
Source: MycoKeys. 2022 Jul 15;91:67–84. doi: 10.3897/mycokeys.91.86693 (PMC9849075; doi:10.3897/mycokeys.91.86693)
Supplement: XML Treatment for Pseudocryphonectria [file mycokeys.91.86693-treatment1.xml]

<!DOCTYPE tp:taxon-treatment
  PUBLIC "-//TaxonX//DTD Taxonomic Treatment Publishing DTD v0 20100105//EN" "tax-treatment-NSO.dtd">
<tp:taxon-treatment xmlns:tp="http://www.plazi.org/taxpub"><tp:treatment-meta><kwd-group><label>Taxon classification</label><kwd>
                <named-content content-type="kingdom">Fungi</named-content>
              </kwd><kwd>
                <named-content content-type="order">Diaporthales</named-content>
              </kwd><kwd>
                <named-content content-type="family">Cryphonectriaceae</named-content>
              </kwd></kwd-group><mixed-citation publication-type="journal"><person-group><name><surname>Huang</surname><given-names>Hua-Yi</given-names></name><name><surname>Huang</surname><given-names>Huan-Hua</given-names></name><name><surname>Zhao</surname><given-names>Dan-Yang</given-names></name><name><surname>Shan</surname><given-names>Ti-Jiang</given-names></name><name><surname>Hu</surname><given-names>Li-Li</given-names></name></person-group><article-title>﻿<italic><tp:taxon-name><tp:taxon-name-part taxon-name-part-type="genus" reg="Pseudocryphonectria">Pseudocryphonectria</tp:taxon-name-part><tp:taxon-name-part taxon-name-part-type="species" reg="elaeocarpicola">elaeocarpicola</tp:taxon-name-part></tp:taxon-name></italic> gen. et sp. nov. (<tp:taxon-name><tp:taxon-name-part taxon-name-part-type="family">Cryphonectriaceae</tp:taxon-name-part></tp:taxon-name>, <tp:taxon-name><tp:taxon-name-part taxon-name-part-type="order">Diaporthales</tp:taxon-name-part></tp:taxon-name>) causing stem blight of <italic><tp:taxon-name><tp:taxon-name-part taxon-name-part-type="genus" reg="Elaeocarpus">Elaeocarpus</tp:taxon-name-part></tp:taxon-name></italic> spp. in China</article-title><source>MycoKeys</source><day>15</day><month>07</month><year>2022</year><volume>91</volume><fpage>67</fpage><lpage>84</lpage><pub-id pub-id-type="doi">10.3897/mycokeys.91.86693</pub-id></mixed-citation></tp:treatment-meta><tp:nomenclature><label>﻿</label><tp:taxon-name>
              <object-id xmlns:xlink="http://www.w3.org/1999/xlink" content-type="arpha" xlink:type="simple">794B2492-3F60-58B2-9645-A0B7C49D8EB5</object-id>
              <tp:taxon-name-part taxon-name-part-type="genus" reg="Pseudocryphonectria">Pseudocryphonectria</tp:taxon-name-part>
              <object-id xmlns:xlink="http://www.w3.org/1999/xlink" content-type="mycobank" xlink:type="simple"> 844044</object-id>
            </tp:taxon-name><tp:taxon-authority>Huayi Huang</tp:taxon-authority><tp:taxon-status xmlns:xlink="http://www.w3.org/1999/xlink" xlink:type="simple">gen. nov.</tp:taxon-status></tp:nomenclature><tp:treatment-sec sec-type="etymology" id="SECID0EFPAI"><title>Etymology.</title><p>Named derived from <italic>pseudo</italic>- and the genus name <italic><tp:taxon-name><tp:taxon-name-part taxon-name-part-type="genus" reg="Cryphonectria">Cryphonectria</tp:taxon-name-part></tp:taxon-name></italic>.</p></tp:treatment-sec><tp:treatment-sec sec-type="type species" id="SECID0EUPAI"><title>Type species.</title><p><italic><tp:taxon-name><tp:taxon-name-part taxon-name-part-type="genus" reg="Pseudocryphonectria">Pseudocryphonectria</tp:taxon-name-part><tp:taxon-name-part taxon-name-part-type="species" reg="elaeocarpicola">elaeocarpicola</tp:taxon-name-part></tp:taxon-name></italic> Huayi Huang</p></tp:treatment-sec><tp:treatment-sec sec-type="description" id="SECID0EFQAI"><title>Description.</title><p>Sexual morph: Unknown. Asexual morph: <italic>Conidiomata</italic> pycnidial, aggregated or solitary, immersed under the host bark, subglobose to pulvinate, yellow to orange, multilocular, single ostiolate, forming long orange tendrils. <italic>Conidiophores</italic> cylindrical, aseptate, hyaline, sometimes reduced to conidiogenous cells. <italic>Conidiogenous cells</italic> lining inner cavity of conidiomata, phialidic, ampulliform, with attenuated or truncate apices, hyaline, smooth. <italic>Conidia</italic> dimorphic. <italic>Microconidia</italic> minute, aseptate, hyaline, smooth, cylindrical, straight. <italic><tp:taxon-name><tp:taxon-name-part taxon-name-part-type="genus" reg="Macroconidia">Macroconidia</tp:taxon-name-part></tp:taxon-name></italic> aseptate, hyaline, smooth, obclavate, straight or slightly curved.</p></tp:treatment-sec><tp:treatment-sec sec-type="notes" id="SECID0E3QAI"><title>Notes.</title><p><italic><tp:taxon-name><tp:taxon-name-part taxon-name-part-type="genus" reg="Pseudocryphonectria">Pseudocryphonectria</tp:taxon-name-part></tp:taxon-name></italic> has typical orange cryphonectriaceous stromata, which turns purple the 3% KOH and yellow in lactic acid. This genus is characterized by its dimorphic conidia from the same conidioma, which is different from the other genera of <tp:taxon-name><tp:taxon-name-part taxon-name-part-type="family">Cryphonectriaceae</tp:taxon-name-part></tp:taxon-name> (<xref ref-type="bibr" rid="B3">Chen et al. 2013</xref>, <xref ref-type="bibr" rid="B4">2016</xref>, <xref ref-type="bibr" rid="B5">2018</xref>; <xref ref-type="bibr" rid="B1">Beier et al. 2015</xref>; <xref ref-type="bibr" rid="B17">Jiang et al. 2020</xref>).</p></tp:treatment-sec><ref-list><ref id="B3"><mixed-citation xmlns:xlink="http://www.w3.org/1999/xlink" xlink:type="simple"><person-group><name name-style="western"><surname>Chen</surname><given-names>SF</given-names></name><name name-style="western"><surname>Wingfield</surname><given-names>MJ</given-names></name><name name-style="western"><surname>Roux</surname><given-names>J</given-names></name></person-group> (<year>2013</year>) <article-title><italic><tp:taxon-name><tp:taxon-name-part taxon-name-part-type="genus">Diversimorbus</tp:taxon-name-part><tp:taxon-name-part taxon-name-part-type="species">metrosiderotis</tp:taxon-name-part></tp:taxon-name></italic> gen. et sp. nov. and three new species of <italic><tp:taxon-name><tp:taxon-name-part taxon-name-part-type="genus">Holocryphia</tp:taxon-name-part></tp:taxon-name></italic> (<tp:taxon-name><tp:taxon-name-part taxon-name-part-type="family">Cryphonectriaceae</tp:taxon-name-part></tp:taxon-name>) associated with cankers on native <italic><tp:taxon-name><tp:taxon-name-part taxon-name-part-type="genus">Metrosideros</tp:taxon-name-part><tp:taxon-name-part taxon-name-part-type="species">angustifolia</tp:taxon-name-part></tp:taxon-name></italic> trees in South Africa.</article-title><source>Fungal Biology</source><volume>117</volume>(<issue>5</issue>): <fpage>289</fpage>–<lpage>310</lpage>. <ext-link xlink:type="simple" ext-link-type="doi" xlink:href="10.1016/j.funbio.2013.02.005">https://doi.org/10.1016/j.funbio.2013.02.005</ext-link></mixed-citation></ref><ref id="B4"><mixed-citation xmlns:xlink="http://www.w3.org/1999/xlink" xlink:type="simple"><person-group><name name-style="western"><surname>Chen</surname><given-names>SF</given-names></name><name name-style="western"><surname>Wingfield</surname><given-names>MJ</given-names></name><name name-style="western"><surname>Li</surname><given-names>GQ</given-names></name><name name-style="western"><surname>Liu</surname><given-names>FF</given-names></name></person-group> (<year>2016</year>) <article-title><italic><tp:taxon-name><tp:taxon-name-part taxon-name-part-type="genus">Corticimorbus</tp:taxon-name-part><tp:taxon-name-part taxon-name-part-type="species">sinomyrti</tp:taxon-name-part></tp:taxon-name></italic> gen. et sp. nov. (<tp:taxon-name><tp:taxon-name-part taxon-name-part-type="family">Cryphonectriaceae</tp:taxon-name-part></tp:taxon-name>) pathogenic to native <italic><tp:taxon-name><tp:taxon-name-part taxon-name-part-type="genus">Rhodomyrtus</tp:taxon-name-part><tp:taxon-name-part taxon-name-part-type="species">tomentosa</tp:taxon-name-part></tp:taxon-name></italic> (<italic><tp:taxon-name><tp:taxon-name-part taxon-name-part-type="genus">Myrtaceae</tp:taxon-name-part></tp:taxon-name></italic>) in South China.</article-title><source>Plant Pathology</source><volume>65</volume>(<issue>8</issue>): <fpage>1254</fpage>–<lpage>1266</lpage>. <ext-link xlink:type="simple" ext-link-type="doi" xlink:href="10.1111/ppa.12507">https://doi.org/10.1111/ppa.12507</ext-link></mixed-citation></ref><ref id="B5"><mixed-citation xmlns:xlink="http://www.w3.org/1999/xlink" xlink:type="simple"><person-group><name name-style="western"><surname>Chen</surname><given-names>SF</given-names></name><name name-style="western"><surname>Liu</surname><given-names>QL</given-names></name><name name-style="western"><surname>Li</surname><given-names>GQ</given-names></name><name name-style="western"><surname>Wingfield</surname><given-names>MJ</given-names></name><name name-style="western"><surname>Roux</surname><given-names>J</given-names></name></person-group> (<year>2018</year>) <article-title>A new genus of <tp:taxon-name><tp:taxon-name-part taxon-name-part-type="family">Cryphonectriaceae</tp:taxon-name-part></tp:taxon-name> isolated from <italic><tp:taxon-name><tp:taxon-name-part taxon-name-part-type="genus">Lagerstroemia</tp:taxon-name-part><tp:taxon-name-part taxon-name-part-type="species">speciosa</tp:taxon-name-part></tp:taxon-name></italic> in southern China.</article-title><source>Plant Pathology</source><volume>67</volume>(<issue>1</issue>): <fpage>107</fpage>–<lpage>123</lpage>. <ext-link xlink:type="simple" ext-link-type="doi" xlink:href="10.1111/ppa.12723">https://doi.org/10.1111/ppa.12723</ext-link></mixed-citation></ref><ref id="B1"><mixed-citation xmlns:xlink="http://www.w3.org/1999/xlink" xlink:type="simple"><person-group><name name-style="western"><surname>Beier</surname><given-names>GL</given-names></name><name name-style="western"><surname>Hokanson</surname><given-names>SC</given-names></name><name name-style="western"><surname>Bates</surname><given-names>ST</given-names></name><name name-style="western"><surname>Blanchette</surname><given-names>RA</given-names></name></person-group> (<year>2015</year>) <article-title><italic><tp:taxon-name><tp:taxon-name-part taxon-name-part-type="genus">Aurantioporthe</tp:taxon-name-part><tp:taxon-name-part taxon-name-part-type="species">corni</tp:taxon-name-part></tp:taxon-name></italic> gen. et comb. nov., an endophyte and pathogen of <italic><tp:taxon-name><tp:taxon-name-part taxon-name-part-type="genus">Cornus</tp:taxon-name-part><tp:taxon-name-part taxon-name-part-type="species">alternifolia</tp:taxon-name-part></tp:taxon-name></italic>.</article-title><source>Mycologia</source><volume>107</volume>(<issue>1</issue>): <fpage>66</fpage>–<lpage>79</lpage>. <ext-link xlink:type="simple" ext-link-type="doi" xlink:href="10.3852/14-004">https://doi.org/10.3852/14-004</ext-link></mixed-citation></ref><ref id="B17"><mixed-citation xmlns:xlink="http://www.w3.org/1999/xlink" xlink:type="simple"><person-group><name name-style="western"><surname>Jiang</surname><given-names>N</given-names></name><name name-style="western"><surname>Fan</surname><given-names>XL</given-names></name><name name-style="western"><surname>Tian</surname><given-names>CM</given-names></name><name name-style="western"><surname>Crous</surname><given-names>PW</given-names></name></person-group> (<year>2020</year>) Reevaluating <tp:taxon-name><tp:taxon-name-part taxon-name-part-type="family">Cryphonectriaceae</tp:taxon-name-part></tp:taxon-name> and allied families in <tp:taxon-name><tp:taxon-name-part taxon-name-part-type="order">Diaporthales</tp:taxon-name-part></tp:taxon-name>. Mycologia 112(2): 267–292. <ext-link xlink:type="simple" ext-link-type="doi" xlink:href="10.1080/00275514.2019.1698925">https://doi.org/10.1080/00275514.2019.1698925</ext-link></mixed-citation></ref></ref-list></tp:taxon-treatment>
