# Supplementary material for: ﻿Pseudocryphonectriaelaeocarpicola gen. et sp. nov. (Cryphonectriaceae, Diaporthales) causing stem blight of Elaeocarpus spp. in China
Source: MycoKeys. 2022 Jul 15;91:67–84. doi: 10.3897/mycokeys.91.86693 (PMC9849075; doi:10.3897/mycokeys.91.86693)
Supplement: XML Treatment for Pseudocryphonectria elaeocarpicola [file mycokeys.91.86693-treatment2.xml]

<!DOCTYPE tp:taxon-treatment
  PUBLIC "-//TaxonX//DTD Taxonomic Treatment Publishing DTD v0 20100105//EN" "tax-treatment-NSO.dtd">
<tp:taxon-treatment xmlns:tp="http://www.plazi.org/taxpub"><tp:treatment-meta><kwd-group><label>Taxon classification</label><kwd>
                <named-content content-type="kingdom">Fungi</named-content>
              </kwd><kwd>
                <named-content content-type="order">Diaporthales</named-content>
              </kwd><kwd>
                <named-content content-type="family">Cryphonectriaceae</named-content>
              </kwd></kwd-group><mixed-citation publication-type="journal"><person-group><name><surname>Huang</surname><given-names>Hua-Yi</given-names></name><name><surname>Huang</surname><given-names>Huan-Hua</given-names></name><name><surname>Zhao</surname><given-names>Dan-Yang</given-names></name><name><surname>Shan</surname><given-names>Ti-Jiang</given-names></name><name><surname>Hu</surname><given-names>Li-Li</given-names></name></person-group><article-title>﻿<italic><tp:taxon-name><tp:taxon-name-part taxon-name-part-type="genus" reg="Pseudocryphonectria">Pseudocryphonectria</tp:taxon-name-part><tp:taxon-name-part taxon-name-part-type="species" reg="elaeocarpicola">elaeocarpicola</tp:taxon-name-part></tp:taxon-name></italic> gen. et sp. nov. (<tp:taxon-name><tp:taxon-name-part taxon-name-part-type="family">Cryphonectriaceae</tp:taxon-name-part></tp:taxon-name>, <tp:taxon-name><tp:taxon-name-part taxon-name-part-type="order">Diaporthales</tp:taxon-name-part></tp:taxon-name>) causing stem blight of <italic><tp:taxon-name><tp:taxon-name-part taxon-name-part-type="genus" reg="Elaeocarpus">Elaeocarpus</tp:taxon-name-part></tp:taxon-name></italic> spp. in China</article-title><source>MycoKeys</source><day>15</day><month>07</month><year>2022</year><volume>91</volume><fpage>67</fpage><lpage>84</lpage><pub-id pub-id-type="doi">10.3897/mycokeys.91.86693</pub-id></mixed-citation></tp:treatment-meta><tp:nomenclature><label>﻿</label><tp:taxon-name>
              <object-id xmlns:xlink="http://www.w3.org/1999/xlink" content-type="arpha" xlink:type="simple">13EA0C08-31E7-579D-9475-B2CEF57EF13A</object-id>
              <tp:taxon-name-part taxon-name-part-type="genus" reg="Pseudocryphonectria">Pseudocryphonectria</tp:taxon-name-part>
              <tp:taxon-name-part taxon-name-part-type="species" reg="elaeocarpicola">elaeocarpicola</tp:taxon-name-part>
              <object-id xmlns:xlink="http://www.w3.org/1999/xlink" content-type="mycobank" xlink:type="simple"> 844045</object-id>
            </tp:taxon-name><tp:taxon-authority>Huayi Huang</tp:taxon-authority><tp:taxon-status xmlns:xlink="http://www.w3.org/1999/xlink" xlink:type="simple">sp. nov.</tp:taxon-status><xref ref-type="fig" rid="F4">Figs 4</xref><xref ref-type="fig" rid="F5">, 5</xref></tp:nomenclature><tp:treatment-sec sec-type="etymology" id="SECID0EUTAI"><title>Etymology.</title><p>Named after the host genus, <italic><tp:taxon-name><tp:taxon-name-part taxon-name-part-type="genus" reg="Elaeocarpus">Elaeocarpus</tp:taxon-name-part></tp:taxon-name></italic>.</p></tp:treatment-sec><tp:treatment-sec sec-type="description" id="SECID0EBUAI"><title>Description.</title><p>Sexual morph: Unknown. Asexual morph: <italic>Conidiomata</italic> pycnidial, aggregated or solitary, immersed under the host bark, subglobose to pulvinate, yellow to orange, 500–1200 μm wide, 150–450 μm high, multilocular, single ostiolate, forming long orange tendrils. <bold><italic>Conidiophores</italic></bold> cylindrical, aseptate, hyaline, sometimes reduced to conidiogenous cells. <bold><italic>Conidiogenous cells</italic></bold> lining inner cavity of conidiomata, phialidic, ampulliform, with attenuated or truncate apices, hyaline, smooth, 12.8–25.7 × 1.7–3.2 μm (n = 50). <bold><italic>Conidia</italic></bold> dimorphic. <bold><italic>Microconidia</italic></bold> minute, aseptate, hyaline, smooth, cylindrical, straight, (3.1–)3.3–4(–4.4) × (1.5–)1.6–2(–2.1) μm (n = 50), L/W = 1.6–2.7. <bold><italic><tp:taxon-name><tp:taxon-name-part taxon-name-part-type="genus" reg="Macroconidia">Macroconidia</tp:taxon-name-part></tp:taxon-name></italic></bold> aseptate, hyaline, smooth, obclavate, straight or slightly curved, (4.6–)5.1–6.1(–6.6) × (1.4–)1.6–2(–2.2) μm (n = 50), L/W = 2.5–3.9.</p><fig id="F4" position="float" orientation="portrait"><object-id xmlns:xlink="http://www.w3.org/1999/xlink" content-type="doi" xlink:type="simple">10.3897/mycokeys.91.86693.figure4</object-id><object-id xmlns:xlink="http://www.w3.org/1999/xlink" content-type="arpha" xlink:type="simple">2D0D80BB-2FDE-5EBE-9DF6-6FC343158CA0</object-id><label>Figure 4.</label><caption><p>Morphology of <italic><tp:taxon-name><tp:taxon-name-part taxon-name-part-type="genus" reg="Pseudocryphonectria">Pseudocryphonectria</tp:taxon-name-part><tp:taxon-name-part taxon-name-part-type="species" reg="elaeocarpicola">elaeocarpicola</tp:taxon-name-part></tp:taxon-name></italic> from <italic><tp:taxon-name><tp:taxon-name-part taxon-name-part-type="genus" reg="Elaeocarpus">Elaeocarpus</tp:taxon-name-part><tp:taxon-name-part taxon-name-part-type="species" reg="hainanensis">hainanensis</tp:taxon-name-part></tp:taxon-name></italic><bold>A, B</bold> habit of conidiomata on the host stem <bold>C</bold> transverse section through the conidioma <bold>D</bold> longitudinal section through the conidioma <bold>E</bold> conidiogenous cells giving rise to conidia <bold>F</bold> macroconidia and microconidia. Scale bars: 300 μm (<bold>C, D</bold>); 10 μm (<bold>E, F</bold>).</p></caption><graphic xmlns:xlink="http://www.w3.org/1999/xlink" xlink:href="mycokeys-91-067-g004.jpg" position="float" orientation="portrait" xlink:type="simple" id="oo_715574.jpg"><uri content-type="original_file" xlink:type="simple">https://binary.pensoft.net/fig/715574</uri></graphic></fig></tp:treatment-sec><tp:treatment-sec sec-type="description" id="SECID0EOWAI"><title>Culture characters.</title><p><bold><italic>Colonies</italic></bold> on <abbrev xmlns:xlink="http://www.w3.org/1999/xlink" xlink:title="potato dextrose agar" id="ABBRID0EZWAI" xlink:type="simple">PDA</abbrev> flat, spreading, with aerial mycelium and entire margin, white to mouse grey, forming abundant orange conidiomata with orange conidial masses.</p><fig id="F5" position="float" orientation="portrait"><object-id xmlns:xlink="http://www.w3.org/1999/xlink" content-type="doi" xlink:type="simple">10.3897/mycokeys.91.86693.figure5</object-id><object-id xmlns:xlink="http://www.w3.org/1999/xlink" content-type="arpha" xlink:type="simple">9704628A-45EA-55D2-AA33-4696DC55CBC5</object-id><label>Figure 5.</label><caption><p>Morphology of <italic><tp:taxon-name><tp:taxon-name-part taxon-name-part-type="genus" reg="Pseudocryphonectria">Pseudocryphonectria</tp:taxon-name-part><tp:taxon-name-part taxon-name-part-type="species" reg="elaeocarpicola">elaeocarpicola</tp:taxon-name-part></tp:taxon-name></italic> from <abbrev xmlns:xlink="http://www.w3.org/1999/xlink" xlink:title="potato dextrose agar" id="ABBRID0EQXAI" xlink:type="simple">PDA</abbrev><bold>A, B</bold> colonies <bold>C, D</bold> orange conidiomata.</p></caption><graphic xmlns:xlink="http://www.w3.org/1999/xlink" xlink:href="mycokeys-91-067-g005.jpg" position="float" orientation="portrait" xlink:type="simple" id="oo_715575.jpg"><uri content-type="original_file" xlink:type="simple">https://binary.pensoft.net/fig/715575</uri></graphic></fig></tp:treatment-sec><tp:treatment-sec sec-type="material" id="SECID0E4XAI"><title>Specimens examined.</title><p>China, Guangdong Province, Guangzhou City, Meihua middle school, <named-content xmlns:xlink="http://www.w3.org/1999/xlink" content-type="dwc:verbatimCoordinates" xlink:type="simple"><named-content content-type="geo-json" specific-use="{&#34;type&#34;:&#34;Point&#34;,&#34;coordinates&#34;:[113.238367,23.143872]}" id="NCID0EGYAI" xlink:type="simple">23°8'37.94"N, 113°14'18.12"E</named-content></named-content>, 24 m asl, on stems and branches of <italic><tp:taxon-name><tp:taxon-name-part taxon-name-part-type="genus" reg="Elaeocarpus">Elaeocarpus</tp:taxon-name-part><tp:taxon-name-part taxon-name-part-type="species" reg="hainanensis">hainanensis</tp:taxon-name-part></tp:taxon-name></italic>, 7 March 2022, Huayi Huang (CAF800051 holotype; ex-type living culture, <abbrev xmlns:xlink="http://www.w3.org/1999/xlink" xlink:title="China Forestry Culture Collection Center" id="ABBRID0EWYAI" xlink:type="simple">CFCC</abbrev> 57515). Guangdong Province, Guangzhou City, Luhu Park, <named-content xmlns:xlink="http://www.w3.org/1999/xlink" content-type="dwc:verbatimCoordinates" xlink:type="simple"><named-content content-type="geo-json" specific-use="{&#34;type&#34;:&#34;Point&#34;,&#34;coordinates&#34;:[113.279447,23.153097]}" id="NCID0E4YAI" xlink:type="simple">23°9'11.15"N, 113°16'46.01"E</named-content></named-content>, 92 m asl, on stems and branches of <italic><tp:taxon-name><tp:taxon-name-part taxon-name-part-type="genus" reg="Elaeocarpus">E.</tp:taxon-name-part><tp:taxon-name-part taxon-name-part-type="species" reg="apiculatus">apiculatus</tp:taxon-name-part></tp:taxon-name></italic>, Huayi Huang, 15 March 2022 (CAF800055 paratype; ex-paratype living culture, <abbrev xmlns:xlink="http://www.w3.org/1999/xlink" xlink:title="China Forestry Culture Collection Center" id="ABBRID0ENZAI" xlink:type="simple">CFCC</abbrev> 57516). Guangdong Province, Guangzhou City, Longdong straight street, <named-content xmlns:xlink="http://www.w3.org/1999/xlink" content-type="dwc:verbatimCoordinates" xlink:type="simple"><named-content content-type="geo-json" specific-use="{&#34;type&#34;:&#34;Point&#34;,&#34;coordinates&#34;:[113.368981,23.194728]}" id="NCID0EUZAI" xlink:type="simple">23°11'41.02"N, 113°22'8.33"E</named-content></named-content>, 46 m asl, on stems and branches of <italic><tp:taxon-name><tp:taxon-name-part taxon-name-part-type="genus" reg="Elaeocarpus">E.</tp:taxon-name-part><tp:taxon-name-part taxon-name-part-type="species" reg="apiculatus">apiculatus</tp:taxon-name-part></tp:taxon-name></italic>, Huayi Huang, 1 April 2022 (DY03, culture, <abbrev xmlns:xlink="http://www.w3.org/1999/xlink" xlink:title="China Forestry Culture Collection Center" id="ABBRID0EE1AI" xlink:type="simple">CFCC</abbrev> 57517). Guangdong Province, Guangzhou City, South China botanical garden, <named-content xmlns:xlink="http://www.w3.org/1999/xlink" content-type="dwc:verbatimCoordinates" xlink:type="simple"><named-content content-type="geo-json" specific-use="{&#34;type&#34;:&#34;Point&#34;,&#34;coordinates&#34;:[113.361536,23.184306]}" id="NCID0EL1AI" xlink:type="simple">23°11'3.5"N, 113°21'41.53"E</named-content></named-content>, 39 m asl, on stems and branches of <italic><tp:taxon-name><tp:taxon-name-part taxon-name-part-type="genus" reg="Elaeocarpus">E.</tp:taxon-name-part><tp:taxon-name-part taxon-name-part-type="species" reg="apiculatus">apiculatus</tp:taxon-name-part></tp:taxon-name></italic>, Huayi Huang, 11 April 2022 (DY24, culture, DY24-2). Guangdong Province, Guangzhou City, Linke 1<sup>st</sup> street, <named-content xmlns:xlink="http://www.w3.org/1999/xlink" content-type="dwc:verbatimCoordinates" xlink:type="simple"><named-content content-type="geo-json" specific-use="{&#34;type&#34;:&#34;Point&#34;,&#34;coordinates&#34;:[113.379636,23.193281]}" id="NCID0EA2AI" xlink:type="simple">23°11'35.81"N, 113°22'46.69"E</named-content></named-content>, 74 m asl, on stems and branches of <italic><tp:taxon-name><tp:taxon-name-part taxon-name-part-type="genus" reg="Elaeocarpus">E.</tp:taxon-name-part><tp:taxon-name-part taxon-name-part-type="species" reg="apiculatus">apiculatus</tp:taxon-name-part></tp:taxon-name></italic>, Huayi Huang, 15 April 2022 (DY32; culture, DY32-1). Guangdong Province, Guangzhou City, Nonglin middle street, <named-content xmlns:xlink="http://www.w3.org/1999/xlink" content-type="dwc:verbatimCoordinates" xlink:type="simple"><named-content content-type="geo-json" specific-use="{&#34;type&#34;:&#34;Point&#34;,&#34;coordinates&#34;:[113.378633,23.189956]}" id="NCID0ET2AI" xlink:type="simple">23°11'23.84"N, 113°22'43.08"E</named-content></named-content>, 46 m asl, on stems and branches of <italic><tp:taxon-name><tp:taxon-name-part taxon-name-part-type="genus" reg="Elaeocarpus">E.</tp:taxon-name-part><tp:taxon-name-part taxon-name-part-type="species" reg="apiculatus">apiculatus</tp:taxon-name-part></tp:taxon-name></italic>, Huayi Huang, 15 April 2022 (DY42, culture, DY42-1).</p></tp:treatment-sec><tp:treatment-sec sec-type="notes" id="SECID0ED3AI"><title>Notes.</title><p><italic><tp:taxon-name><tp:taxon-name-part taxon-name-part-type="genus" reg="Pseudocryphonectria">Pseudocryphonectria</tp:taxon-name-part><tp:taxon-name-part taxon-name-part-type="species" reg="elaeocarpicola">elaeocarpicola</tp:taxon-name-part></tp:taxon-name></italic> is the sole species within the new genus, which causes serious stem blight of <italic><tp:taxon-name><tp:taxon-name-part taxon-name-part-type="genus" reg="Elaeocarpus">Elaeocarpus</tp:taxon-name-part></tp:taxon-name></italic> trees. Another notorious pathogen in <tp:taxon-name><tp:taxon-name-part taxon-name-part-type="family">Cryphonectriaceae</tp:taxon-name-part></tp:taxon-name>, <italic><tp:taxon-name><tp:taxon-name-part taxon-name-part-type="genus" reg="Cryphonectria">Cryphonectria</tp:taxon-name-part><tp:taxon-name-part taxon-name-part-type="species" reg="parasitica">parasitica</tp:taxon-name-part></tp:taxon-name></italic>, causes serious chestnut worldwide. Morphologically, <italic><tp:taxon-name><tp:taxon-name-part taxon-name-part-type="genus" reg="Pseudocryphonectria">P.</tp:taxon-name-part><tp:taxon-name-part taxon-name-part-type="species" reg="elaeocarpicola">elaeocarpicola</tp:taxon-name-part></tp:taxon-name></italic> is similar to <italic><tp:taxon-name><tp:taxon-name-part taxon-name-part-type="genus" reg="Cryphonectria">C.</tp:taxon-name-part><tp:taxon-name-part taxon-name-part-type="species" reg="parasitica">parasitica</tp:taxon-name-part></tp:taxon-name></italic> in the appearance of conidiomata with orange conidial tendrils formed on the host bark. However, <italic><tp:taxon-name><tp:taxon-name-part taxon-name-part-type="genus" reg="Pseudocryphonectria">P.</tp:taxon-name-part><tp:taxon-name-part taxon-name-part-type="species" reg="elaeocarpicola">elaeocarpicola</tp:taxon-name-part></tp:taxon-name></italic> can be distinguished from <italic><tp:taxon-name><tp:taxon-name-part taxon-name-part-type="genus" reg="Cryphonectria">C.</tp:taxon-name-part><tp:taxon-name-part taxon-name-part-type="species" reg="parasitica">parasitica</tp:taxon-name-part></tp:taxon-name></italic> by its obvious dimorphic conidia (<xref ref-type="bibr" rid="B15">Jiang et al. 2019a</xref>). Phylogenetically, isolates of <italic><tp:taxon-name><tp:taxon-name-part taxon-name-part-type="genus" reg="Pseudocryphonectria">P.</tp:taxon-name-part><tp:taxon-name-part taxon-name-part-type="species" reg="elaeocarpicola">elaeocarpicola</tp:taxon-name-part></tp:taxon-name></italic> clustered into a distinct clade in the phylograms of <tp:taxon-name><tp:taxon-name-part taxon-name-part-type="family">Cryphonectriaceae</tp:taxon-name-part></tp:taxon-name> (Figs <xref ref-type="fig" rid="F2">2</xref>, <xref ref-type="fig" rid="F3">3</xref>).</p></tp:treatment-sec><tp:treatment-sec><!--Section generated to contain objects referenced in tp:taxon-treatment.--><fig id="F2" position="float" orientation="portrait"><object-id xmlns:xlink="http://www.w3.org/1999/xlink" content-type="doi" xlink:type="simple">10.3897/mycokeys.91.86693.figure2</object-id><object-id xmlns:xlink="http://www.w3.org/1999/xlink" content-type="arpha" xlink:type="simple">C3B299BC-AA61-59D4-B825-68960CB044E7</object-id><label>Figure 2.</label><caption><p>Phylogram of <tp:taxon-name><tp:taxon-name-part taxon-name-part-type="family">Cryphonectriaceae</tp:taxon-name-part></tp:taxon-name> resulting from a maximum likelihood analysis based on combined <abbrev xmlns:xlink="http://www.w3.org/1999/xlink" xlink:title="internal transcribed spacer" id="ABBRID0EUIAI" xlink:type="simple">ITS</abbrev> and <abbrev xmlns:xlink="http://www.w3.org/1999/xlink" xlink:title="large subunit" id="ABBRID0EYIAI" xlink:type="simple">LSU</abbrev> loci. Numbers above the branches indicate <abbrev xmlns:xlink="http://www.w3.org/1999/xlink" xlink:title="Maximum Likelihood" id="ABBRID0E3IAI" xlink:type="simple">ML</abbrev> bootstrap values (left, <abbrev xmlns:xlink="http://www.w3.org/1999/xlink" xlink:title="Maximum Likelihood" id="ABBRID0EAJAI" xlink:type="simple">ML</abbrev>-BS ≥ 50%) and Bayesian Posterior Probabilities (right, <abbrev xmlns:xlink="http://www.w3.org/1999/xlink" xlink:title="Bayesian Posterior Probabilities" id="ABBRID0EEJAI" xlink:type="simple">BPP</abbrev> ≥ 0.9). The tree is rooted with <italic><tp:taxon-name><tp:taxon-name-part taxon-name-part-type="genus" reg="Diaporthe">Diaporthe</tp:taxon-name-part><tp:taxon-name-part taxon-name-part-type="species" reg="eres">eres</tp:taxon-name-part></tp:taxon-name></italic> (LC 3198). Isolates from the present study are marked in blue, and ex-type strains are marked with *.</p></caption><graphic xmlns:xlink="http://www.w3.org/1999/xlink" xlink:href="mycokeys-91-067-g002.jpg" position="float" orientation="portrait" xlink:type="simple" id="oo_715572.jpg"><uri content-type="original_file" xlink:type="simple">https://binary.pensoft.net/fig/715572</uri></graphic></fig><fig id="F3" position="float" orientation="portrait"><object-id xmlns:xlink="http://www.w3.org/1999/xlink" content-type="doi" xlink:type="simple">10.3897/mycokeys.91.86693.figure3</object-id><object-id xmlns:xlink="http://www.w3.org/1999/xlink" content-type="arpha" xlink:type="simple">B3B4B527-C66D-5DD4-BCAB-FC39A0D08EB7</object-id><label>Figure 3.</label><caption><p>Phylogram of <tp:taxon-name><tp:taxon-name-part taxon-name-part-type="family">Cryphonectriaceae</tp:taxon-name-part></tp:taxon-name> resulting from a maximum likelihood analysis based on combined <abbrev xmlns:xlink="http://www.w3.org/1999/xlink" xlink:title="internal transcribed spacer" id="ABBRID0EOMAI" xlink:type="simple">ITS</abbrev>, <abbrev xmlns:xlink="http://www.w3.org/1999/xlink" xlink:title="large subunit" id="ABBRID0ESMAI" xlink:type="simple">LSU</abbrev>, <italic><abbrev xmlns:xlink="http://www.w3.org/1999/xlink" xlink:title="translation elongation factor 1-alpha" id="ABBRID0EXMAI" xlink:type="simple">tef1</abbrev></italic> and <italic><abbrev xmlns:xlink="http://www.w3.org/1999/xlink" xlink:title="RNA polymerase II" id="ABBRID0E3MAI" xlink:type="simple">rpb2</abbrev></italic> loci. Numbers above the branches indicate <abbrev xmlns:xlink="http://www.w3.org/1999/xlink" xlink:title="Maximum Likelihood" id="ABBRID0EANAI" xlink:type="simple">ML</abbrev> bootstrap values (left, <abbrev xmlns:xlink="http://www.w3.org/1999/xlink" xlink:title="Maximum Likelihood" id="ABBRID0EENAI" xlink:type="simple">ML</abbrev>-BS ≥ 50%) and Bayesian Posterior Probabilities (right, <abbrev xmlns:xlink="http://www.w3.org/1999/xlink" xlink:title="Bayesian Posterior Probabilities" id="ABBRID0EINAI" xlink:type="simple">BPP</abbrev> ≥ 0.9). The tree is rooted with <italic><tp:taxon-name><tp:taxon-name-part taxon-name-part-type="genus" reg="Diaporthe">Diaporthe</tp:taxon-name-part><tp:taxon-name-part taxon-name-part-type="species" reg="eres">eres</tp:taxon-name-part></tp:taxon-name></italic> (LC 3198). Isolates from the present study are marked in blue, and ex-type strains are marked with *.</p></caption><graphic xmlns:xlink="http://www.w3.org/1999/xlink" xlink:href="mycokeys-91-067-g003.jpg" position="float" orientation="portrait" xlink:type="simple" id="oo_715573.jpg"><uri content-type="original_file" xlink:type="simple">https://binary.pensoft.net/fig/715573</uri></graphic></fig></tp:treatment-sec><ref-list><ref id="B15"><mixed-citation xmlns:xlink="http://www.w3.org/1999/xlink" xlink:type="simple"><person-group><name name-style="western"><surname>Jiang</surname><given-names>N</given-names></name><name name-style="western"><surname>Fan</surname><given-names>XL</given-names></name><name name-style="western"><surname>Tian</surname><given-names>CM</given-names></name></person-group> (<year>2019a</year>) <article-title>Identification and pathogenicity of <tp:taxon-name><tp:taxon-name-part taxon-name-part-type="family">Cryphonectriaceae</tp:taxon-name-part></tp:taxon-name> species associated with chestnut canker in China.</article-title><source>Plant Pathology</source><volume>68</volume>(<issue>6</issue>): <fpage>1132</fpage>–<lpage>1145</lpage>. <ext-link xlink:type="simple" ext-link-type="doi" xlink:href="10.1111/ppa.13033">https://doi.org/10.1111/ppa.13033</ext-link></mixed-citation></ref></ref-list></tp:taxon-treatment>
